# Supplementary material for: Clinically relevant genomic and phenotypic differences in virulence, antimicrobial resistance, and biofilm-associated tolerance between Streptococcus suis lineages ST1 and ST123
Source: Vet Res. 2026 Jun 12;57:105. doi: 10.1186/s13567-026-01782-2 (PMC13262394; doi:10.1186/s13567-026-01782-2)
Supplement: Supplementary file 1 — Additional file 1. Lineage-specific genes of ST1 (sheet 1) and ST123 (sheet 2). [file 13567_2026_1782_MOESM1_ESM.xlsx]

## Sheet: ST1
Locus tag in Ss_22	Length (aa)	BLASTp result	General cathegory
U0698_00052	74	Hypothetical protein	Unknown function
U0698_00053	70	Hypothetical protein	Unknown function
U0698_00061	375	IS110 family transposase	Mobilization
U0698_00062	271	gluconate 5-dehydrogenase	Metabolism
U0698_00063	213	RpiB/LacA/LacB family sugar-phosphate isomerase	Metabolism
U0698_00064	333	Sugar kinase, ribokinase family	Metabolism
U0698_00065	213	bifunctional 4-hydroxy-2-oxoglutarate aldolase/2-dehydro-3-deoxy-phosphogluconate aldolase	Metabolism
U0698_00066	144	PTS sugar transporter subunit IIA	Transport
U0698_00067	396	glycoside hydrolase family 88 protein	Metabolism
U0698_00068	163	PTS system mannose/fructose/N-acetylgalactosamine-transporter subunit IIB	Transport
U0698_00069	258	PTS mannose/fructose/sorbose/N-acetylgalactosamine transporter subunit IIC	Transport
U0698_00070	271	PTS system mannose/fructose/sorbose family transporter subunit IID	Transport
U0698_00071	102	preprotein translocase subunit YajC	Transport
U0698_00074	273	hyaluronidase, partial	Virulence Factor
U0698_00075	188	hyaluronidase, truncated	Virulence Factor
U0698_00076	633	heparinase II/III family protein	Virulence Factor
U0698_00077	333	LacI family DNA-binding transcriptional regulator	Regulation
U0698_00079	64	Hypothetical protein	Unknown function
U0698_00097	185	GNAT family N-acetyltransferase	Regulation
U0698_00160	83	Hypothetical protein	Unknown function
U0698_00221	50	Tagatose-6-phosphate kinase	Metabolism
U0698_00229	183	Hypothetical protein	Unknown function
U0698_00237	607	DUF2971 domain-containing protein	Unknown function
U0698_00245	423	dihydroorotase	Metabolism
U0698_00294	145	AAA family ATPase / Adenylylsulfate kinase and related kinases	Unknown function
U0698_00320	223	HIRAN domain-containing protein	Metabolism
U0698_00343	296	MATE efflux family protein	Transport
U0698_00348	512	ClC family H(+)/Cl(-) exchange transporter	Transport
U0698_00413	74	Fic family protein	Regulation
U0698_00414	270	phosphate ABC transporter ATPase	Transport
U0698_00445	130	alpha/beta hydrolase	Metabolism
U0698_00455	364	Glycerol dehydrogenase	Metabolism
U0698_00456	318	iron-containing alcohol dehydrogenase	Metabolism
U0698_00457	222	fructose-6-phosphate aldolase	Metabolism
U0698_00458	814	Pyruvate formate-lyase D	Metabolism
U0698_00459	433	PTS sugar transporter subunit IIC	Transport
U0698_00460	101	PTS sugar transporter subunit IIB	Transport
U0698_00461	107	PTS lactose/cellobiose transporter subunit IIA	Transport
U0698_00462	324	sugar-binding transcriptional regulator	Regulation
U0698_00463	247	DeoR/GlpR family DNA-binding transcription regulator	Regulation
U0698_00464	258	Pyruvate formate-lyase activating protein	Metabolism
U0698_00469	258	DUF6261 family protein	Unknown function
U0698_00470	287	Hypothetical protein	Unknown function
U0698_00471	419	restriction endonuclease subunit S	Defense mechanism
U0698_00546	246	MATE efflux family protein	Transport
U0698_00563	84	Hypothetical protein	Unknown function
U0698_00565	261	IS30 family transposase	Mobilization
U0698_00567	276	transposase	Mobilization
U0698_00568	68	transposase	Mobilization
U0698_00571	135	transposase IS4 family protein	Mobilization
U0698_00573	410	Acylneuraminate cytidylyltransferase	Virulence Factor
U0698_00574	377	UDP-N-acetylglucosamine 2-epimerase	Virulence Factor
U0698_00575	377	UDP-N-acetylglucosamine 2-epimerase	Virulence Factor
U0698_00576	338	N-acetylneuraminate synthase	Virulence Factor
U0698_00577	468	lipopolysaccharide biosynthesis protein	Virulence Factor
U0698_00578	323	glycosyltransferase family 52	Virulence Factor
U0698_00579	55	cytidylyltransferase domain-containing protein	Virulence Factor
U0698_00580	103	acyltransferase family protein	Virulence Factor
U0698_00581	337	cell wall biosynthesis glycosyltransferase	Virulence Factor
U0698_00674	96	IS982 family transposase ISSsu12	Mobilization
U0698_00676	480	SpaH/EbpB family LPXTG-anchored major pilin	Virulence Factor
U0698_00677	1603	Ribonuclease G	Metabolism
U0698_00678	49	ribonuclease G	Metabolism
U0698_00688	268	Fic family protein	Regulation
U0698_00689	927	Hypothetical protein	Unknown function
U0698_00765	136	SMI1/KNR4 family protein	Metabolism
U0698_00766	199	HNH/ENDO VII family nuclease	Metabolism
U0698_00767	1112	ATP-binding protein	Transport
U0698_00768	844	dynamin family protein	Regulation
U0698_00771	1350	Hypothetical protein	Unknown function
U0698_00774	121	Peroxyureidoacrylate/ureidoacrylate amidohydrolase RutB	Metabolism
U0698_00835	174	Hypothetical protein	Unknown function
U0698_00836	69	helix-turn-helix domain-containing protein	Regulation
U0698_00883	275	Cof-type HAD-IIB family hydrolase	Metabolism
U0698_00913	343	ABC transporter substrate-binding protein	Transport
U0698_00914	260	ABC transporter ATP-binding protein	Transport
U0698_00946	154	Hypothetical protein	Unknown function
U0698_00986	84	Type II secretory pathway, pseudopilin PulG	Transport
U0698_00997	125	HIT family protein	Metabolism
U0698_01059	88	transcriptional regulator	Regulation
U0698_01073	312	IS4 family transposase	Mobilization
U0698_01074	387	IS110 family transposase	Mobilization
U0698_01077	248	GNAT family N-acetyltransferase	Regulation
U0698_01081	257	Hypothetical protein	Unknown function
U0698_01085	242	Amino acid transporter	Transport
U0698_01090	408	Hypothetical protein	Unknown function
U0698_01091	253	Hypothetical protein	Unknown function
U0698_01172	143	NUDIX hydrolase	Metabolism
U0698_01202	173	Permease of the major facilitator superfamily	Transport
U0698_01207	147	Response regulator of the LytR/AlgR family	Regulation
U0698_01208	146	DUF3021 domain-containing protein	Unknown function
U0698_01218	111	MazG nucleotide pyrophosphohydrolase domain-containing protein	Metabolism
U0698_01223	40	DUF554 family protein	Unknown function
U0698_01224	999	SpaA isopeptide-forming pilin-related protein	Virulence Factor
U0698_01225	1364	SpaA isopeptide-forming pilin-related protein	Virulence Factor
U0698_01227	369	LPXTG cell wall anchor domain-containing protein	Virulence Factor
U0698_01228	284	prealbumin-like fold domain-containing protein	protein folding
U0698_01229	295	class C sortase	Virulence Factor
U0698_01230	284	class C sortase	Virulence Factor
U0698_01231	273	class C sortase	Virulence Factor
U0698_01236	61	putative holin-like toxin	Virulence Factor
U0698_01237	172	response regulator RevS	Regulation
U0698_01238	224	CPBP family intramembrane glutamic endopeptidase	protein folding
U0698_01275	178	Hypothetical protein	Unknown function
U0698_01276	155	Hypothetical protein	Unknown function
U0698_01298	148	Response regulator of the LytR/AlgR family	Regulation
U0698_01315	189	ribonuclease M5	Metabolism
U0698_01317	95	toxin-antitoxin system antitoxin subunit	Regulation
U0698_01318	109	type II toxin-antitoxin system RelE/ParE family toxin	Regulation
U0698_01326	31	Hypothetical protein	Unknown function
U0698_01327	287	helix-turn-helix domain-containing protein	Regulation
U0698_01328	37	TQQ cross-linked RaS-RiPP peptide	Regulation
U0698_01329	413	metallo cofactor biosynthesis protein/SAN radical protein	Metabolism
U0698_01337	288	phosphotransferase enzyme family protein	Metabolism
U0698_01347	170	adenylate kinase	Metabolism
U0698_01350	233	GNAT family acetyltransferase	Regulation
U0698_01351	112	thioredoxin domain-containing protein	Regulation
U0698_01354	345	AAA family ATPase / Transcriptional regulator	Unknown function
U0698_01355	274	nicotinamide riboside transporter PnuC	Transport
U0698_01356	257	NUDIX domain-containing protein	Metabolism
U0698_01375	223	LemA family protein	Regulation
U0698_01400	257	nucleoside phosphorylase	Metabolism
U0698_01427	84	pyridoxamine 5'-phosphate oxidase family protein	Metabolism
U0698_01483	396	Hypothetical protein	Unknown function
U0698_01522	130	CPBP family intramembrane metalloprotease	protein folding
U0698_01578	299	Primosomal protein DnaI	Metabolism
U0698_01637	51	Hypothetical protein	Unknown function
U0698_01665	328	Gfo/Idh/MocA family oxidoreductase	Metabolism
U0698_01704	669	ABC transporter membrane-spanning permease - unknown substrate	Transport
U0698_01708	273	Hypothetical protein	Unknown function
U0698_01716	281	pyridoxamine kinase	Metabolism
U0698_01789	56	Hypothetical protein	Unknown function
U0698_01792	73	type II toxin-antitoxin system RelB family antitoxin	Regulation
U0698_01793	86	type II toxin-antitoxin system RelE family toxin	Regulation
U0698_01814	158	helix-turn-helix domain-containing protein	Regulation
U0698_01815	274	putative RNA methyltransferase	Metabolism
U0698_01823	65	trypsin-like serine peptidase	Virulence Factor
U0698_01824	122	trypsin-like serine peptidase	Virulence Factor
U0698_01839	429	restriction endonuclease subunit S	Defense mechanism
U0698_01912	106	MazG-like protein	Metabolism
U0698_01921	51	Hypothetical protein	Unknown function
U0698_01922	180	ATP-binding cassette domain-containing protein	Transport
U0698_01923	249	ATP-binding cassette domain-containing protein	Transport

## Sheet: ST123
Locus tag in Ss_84	Length (aa)	BLASTp result	General cathegory
UN722_00015	171	DUF4014 domain-containing protein	Unknown function
UN722_00017	34	Hypothetical protein	Unknown function
UN722_00029	889	aconitate hydratase AcnA	Metabolism
UN722_00091	131	DUF4097 family beta strand repeat-containing protein	Unknown function
UN722_00093	192	DUF1700 domain containing protein	Unknown function
UN722_00171	125	transposase	Mobilization
UN722_00172	141	transposase	Mobilization
UN722_00174	317	IS30 family transposase	Mobilization
UN722_00175	182	IS982 family transposase	Mobilization
UN722_00302	154	galactoside O-acetyltransferase	Metabolism
UN722_00379	173	ATP-binding membrane protein	Transport
UN722_00451	192	VanZ family protein	Unknown function
UN722_00459	265	tyrosine-type DNA invertase PsrA	Mobilization
UN722_00463	775	DEAD/DEAH box helicase	Metabolism
UN722_00481	275	methyltransferase domain-containing protein	Regulation
UN722_00482	109	Hypothetical protein	Unknown function
UN722_00564	93	Hypothetical protein	Unknown function
UN722_00567	274	Hypothetical protein	Unknown function
UN722_00568	264	Hypothetical protein	Unknown function
UN722_00706	216	fibronectin-binding protein / chemotaxis protein / LPXTG cell wall anchor domain-containing protein	Virulence Factor
UN722_00785	331	MFS transporter	Transport
UN722_00786	322	thiamine pyrophosphate-dependent dehydrogenase E1 component subunit alpha	Metabolism
UN722_00797	123	Hypothetical protein	Unknown function
UN722_00799	145	Hypothetical protein	Unknown function
UN722_00802	131	DUF1398 domain-containing protein	Unknown function
UN722_00820	175	restriction endonuclease subunit S	Defense mechanism
UN722_00821	222	Fic family protein	Regulation
UN722_00847	1058	transglutaminase domain-containing protein	Metabolism
UN722_00863	682	6-phospho-beta-glucosidase	Metabolism
UN722_00864	200	histidine phosphatase family protein	Metabolism
UN722_00865	488	glycoside hydrolase family 1 protein	Metabolism
UN722_00866	438	PTS cellobiose transporter subunit IIC	Transport
UN722_00867	170	Hypothetical protein	Unknown function
UN722_00868	104	PTS cellobiose transporter subunit IIA	Transport
UN722_00869	657	BglG family transcription antiterminator	Regulation
UN722_00870	104	PTS cellobiose transporter subunit IIB	Transport
UN722_00871	112	Hypothetical protein	Unknown function
UN722_00872	79	SemiSWEET transporter	Transport
UN722_00873	477	6-phospho-beta-glucosidase	Metabolism
UN722_00874	127	Glyoxalase	Virulence Factor
UN722_00875	493	family 1 glycosylhydrolase	Metabolism
UN722_00876	304	AraC family transcriptional regulator	Regulation
UN722_00877	109	putative quinol monooxygenase	Metabolism
UN722_00878	91	carboxylesterase/lipase family protein	Metabolism
UN722_00879	379	carboxylesterase family protein	Metabolism
UN722_00880	636	beta-glucoside-specific PTS transporter subunit IIABC	Transport
UN722_00882	281	HAD family hydrolase	Metabolism
UN722_00952	53	Hypothetical protein	Unknown function
UN722_00957	111	Hypothetical protein	Unknown function
UN722_00978	257	nucleoside phosphorylase	Metabolism
UN722_01020	209	NAD(P)-dependent oxidoreductase	Metabolism
UN722_01034	567	Hypothetical protein	Unknown function
UN722_01035	178	Hypothetical protein	Unknown function
UN722_01036	180	type II restriction endonuclease	Defense mechanism
UN722_01064	233	Hypothetical protein	Unknown function
UN722_01085	524	ATP-binding cassette domain-containing protein	Transport
UN722_01086	552	PQQ-binding-like beta-propeller repeat protein	Metabolism
UN722_01087	265	C39 family peptidase	Metabolism
UN722_01088	282	Rgg/GadR/MutR family transcriptional regulator	Regulation
UN722_01091	879	LPXTG cell wall anchor domain-containing protein	Virulence Factor
UN722_01117	62	Cation transport ATPase	Transport
UN722_01122	263	nitrate ABC transporter ATP-binding protein	Transport
UN722_01125	979	InlB B-repeat-containing protein	Virulence Factor
UN722_01137	225	Putative D-alanyl-D-alanine carboxypeptidase	Metabolism
UN722_01155	66	YSIRK-type signal peptide-containing protein	Unknown function
UN722_01196	98	competence type IV pilus minor pilin ComGE	Mobilization
UN722_01207	260	TMEM175 family protein/DUFF1211	Unknown function
UN722_01208	125	HIT family protein	Metabolism
UN722_01216	129	Hypothetical protein	Unknown function
UN722_01217	107	Hypothetical protein	Unknown function
UN722_01218	83	Hypothetical protein	Unknown function
UN722_01219	458	FtsK/SpoIIIE domain-containing protein	Metabolism
UN722_01284	155	IS4 family transposase	Mobilization
UN722_01292	256	Membrane protein	Unknown function
UN722_01296	242	aminoacid transporter	Transport
UN722_01297	244	ABC transporter permease	Transport
UN722_01298	274	ABC transporter ATP-binding protein	Transport
UN722_01300	307	DUF4268 domain-containing protein	Unknown function
UN722_01304	301	type II restriction endonuclease	Defense mechanism
UN722_01305	308	type II restriction endonuclease	Defense mechanism
UN722_01306	259	DNA-methyltransferase	Regulation
UN722_01307	276	DNA adenine methylase	Regulation
UN722_01399	648	glucocerebrosidase	Metabolism
UN722_01401	51	glycosyltransferase family 2 protein, partial	Metabolism
UN722_01416	174	ABC transporter permease	Transport
UN722_01422	228	gamma-glutamyl-gamma-aminobutyrate hydrolase family protein	Metabolism
UN722_01423	283	amino acid ABC transporter substrate-binding protein	Transport
UN722_01424	267	amino acid ABC transporter permease	Transport
UN722_01425	247	amino acid ABC transporter ATP-binding protein	Transport
UN722_01437	420	Hypothetical protein	Unknown function
UN722_01440	185	Hypothetical protein	Unknown function
UN722_01496	148	LytTR family DNA-binding domain-containing protein	Regulation
UN722_01513	196	primase/topoisomerase like protein	Metabolism
UN722_01514	122	Hypothetical protein	Unknown function
UN722_01529	245	phosphotransferase	Transport
UN722_01541	112	conjugal transfer protein TraF	Mobilization
UN722_01544	162	adenylyltransferase/cytidyltransferase family protein	Metabolism
UN722_01555	45	Hypothetical protein	Unknown function
UN722_01597	53	Hypothetical protein	Unknown function
UN722_01602	410	Hypothetical protein	Unknown function
UN722_01603	217	Hypothetical protein	Unknown function
UN722_01605	550	SWIM zinc finger family protein	Regulation
UN722_01606	146	UPF0158 family protein	Unknown function
UN722_01607	242	MerR family transcriptional regulator	Regulation
UN722_01608	408	peptidoglycan bridge formation glycyltransferase FemA/FemB family protein	Metabolism
UN722_01609	390	peptidoglycan bridge formation glycyltransferase FemA/FemB family protein	Metabolism
UN722_01689	608	nucleoside-diphosphate sugar epimerase/dehydratase	Virulence Factor
UN722_01690	200	capsular biosynthesis protein	Virulence Factor
UN722_01691	271	glycosyltransferase family 2 protein	Virulence Factor
UN722_01692	318	glycosyltransferase	Virulence Factor
UN722_01693	305	LicD family protein	Virulence Factor
UN722_01694	355	capsular polysaccharide synthesis protein	Virulence Factor
UN722_01696	239	2-C-methyl-D-erythritol 4-phosphate cytidylyltransferase	Virulence Factor
UN722_01697	351	NAD-dependent epimerase/dehydratase family protein	Virulence Factor
UN722_01698	463	Wzx	Virulence Factor
UN722_01699	292	UDP-galactopyranose mutase	Metabolism
UN722_01790	126	SSU0592/SSU0593 family protein	Unknown function
UN722_01845	258	restriction endonuclease subunit S	Defense mechanism
UN722_01846	624	DUF4435 domain-containing protein	Unknown function
UN722_01847	64	STAS-like domain-containing protein	Transport
UN722_01865	403	Fic family protein	Regulation
UN722_01966	129	bleomycin resistance protein	Defense mechanism
UN722_01969	350	Hypothetical protein	Unknown function
UN722_01970	325	Hypothetical protein	Unknown function
UN722_01971	161	cell filamentation protein Fic-related protein	Regulation
UN722_02041	63	Hypothetical protein	Unknown function
UN722_02042	72	helix-turn-helix transcriptional regulator	Regulation
UN722_02043	190	DUF3796 domain-containing protein	Unknown function
UN722_02099	35	30S ribosomal protein S15	Metabolism
UN722_02100	61	30S ribosomal protein S15 / MazG-like protein	Metabolism
UN722_02110	102	ATP-binding cassette domain-containing protein	Transport
