# Supplementary material for: Clinically relevant genomic and phenotypic differences in virulence, antimicrobial resistance, and biofilm-associated tolerance between Streptococcus suis lineages ST1 and ST123
Source: Vet Res. 2026 Jun 12;57:105. doi: 10.1186/s13567-026-01782-2 (PMC13262394; doi:10.1186/s13567-026-01782-2)
Supplement: Supplementary file 2 — Additional file 2. Bacterial survival during an intranasal murine chronic infection assay. Colony Forming Units (CFU) of S. suis isolates from ST1 (Ss_02, Ss_22, Ss_31, Ss_80, and Ss_151) and ST123 (Ss_84, Ss_100, Ss_106, Ss_110, and Ss_156) are indicated individually per organ for 3 and 7 days post-infection (dpi). [file 13567_2026_1782_MOESM2_ESM.xlsx]

## Sheet: Legend
Table S2
Legend
ST	Sequence Type
ID	Identification
dpi	days post-infection
CFU	Colony Forming Unit

## Sheet: CFU
Strain	ST	Mice ID	Organ	dpi	CFU/mg
Ss_02	ST1	37	Joint	3	27600
Ss_02	ST1	37	Spleen	3	172000
Ss_02	ST1	37	Heart	3	4800
Ss_02	ST1	37	Lung	3	4200
Ss_02	ST1	37	CNS	3	0
Ss_02	ST1	37	Nostrils	3	2630000
Ss_02	ST1	38	Joint	3	0
Ss_02	ST1	38	Spleen	3	0
Ss_02	ST1	38	Heart	3	0
Ss_02	ST1	38	Lung	3	97200
Ss_02	ST1	38	CNS	3	0
Ss_02	ST1	38	Nostrils	3	2310000
Ss_02	ST1	39	Joint	3	300
Ss_02	ST1	39	Spleen	3	800
Ss_02	ST1	39	Heart	3	2600
Ss_02	ST1	39	Lung	3	11500
Ss_02	ST1	39	CNS	3	400
Ss_02	ST1	39	Nostrils	3	2680000
Ss_02	ST1	40	Joint	3	0
Ss_02	ST1	40	Spleen	3	0
Ss_02	ST1	40	Heart	3	100
Ss_02	ST1	40	Lung	3	0
Ss_02	ST1	40	CNS	3	0
Ss_02	ST1	40	Nostrils	3	21700000
Ss_02	ST1	41	Joint	3	46800
Ss_02	ST1	41	Spleen	3	52300
Ss_02	ST1	41	Heart	3	9100
Ss_02	ST1	41	Lung	3	1500
Ss_02	ST1	41	CNS	3	0
Ss_02	ST1	41	Nostrils	3	3760000
Ss_02	ST1	42	Joint	3	0
Ss_02	ST1	42	Spleen	3	0
Ss_02	ST1	42	Heart	3	0
Ss_02	ST1	42	Lung	3	27500
Ss_02	ST1	42	CNS	3	0
Ss_02	ST1	42	Nostrils	3	5560000
Ss_22	ST1	43	Joint	3	0
Ss_22	ST1	43	Spleen	3	7900
Ss_22	ST1	43	Heart	3	6700
Ss_22	ST1	43	Lung	3	9000
Ss_22	ST1	43	CNS	3	8800
Ss_22	ST1	43	Nostrils	3	4140000
Ss_22	ST1	44	Joint	3	1000
Ss_22	ST1	44	Spleen	3	8600
Ss_22	ST1	44	Heart	3	0
Ss_22	ST1	44	Lung	3	31000
Ss_22	ST1	44	CNS	3	0
Ss_22	ST1	44	Nostrils	3	24000000
Ss_22	ST1	45	Joint	3	1700
Ss_22	ST1	45	Spleen	3	31600
Ss_22	ST1	45	Heart	3	4500
Ss_22	ST1	45	Lung	3	1630000
Ss_22	ST1	45	CNS	3	100
Ss_22	ST1	45	Nostrils	3	28300000
Ss_22	ST1	46	Joint	3	0
Ss_22	ST1	46	Spleen	3	0
Ss_22	ST1	46	Heart	3	0
Ss_22	ST1	46	Lung	3	0
Ss_22	ST1	46	CNS	3	0
Ss_22	ST1	46	Nostrils	3	8320000
Ss_22	ST1	47	Joint	3	0
Ss_22	ST1	47	Spleen	3	0
Ss_22	ST1	47	Heart	3	0
Ss_22	ST1	47	Lung	3	1600
Ss_22	ST1	47	CNS	3	0
Ss_22	ST1	47	Nostrils	3	391000
Ss_22	ST1	48	Joint	3	0
Ss_22	ST1	48	Spleen	3	0
Ss_22	ST1	48	Heart	3	0
Ss_22	ST1	48	Lung	3	0
Ss_22	ST1	48	CNS	3	0
Ss_22	ST1	48	Nostrils	3	2220000
Ss_22	ST1	49	Joint	3	0
Ss_22	ST1	49	Spleen	3	2900
Ss_22	ST1	49	Heart	3	0
Ss_22	ST1	49	Lung	3	0
Ss_22	ST1	49	CNS	3	0
Ss_22	ST1	49	Nostrils	3	413200
Ss_22	ST1	50	Joint	3	0
Ss_22	ST1	50	Spleen	3	0
Ss_22	ST1	50	Heart	3	0
Ss_22	ST1	50	Lung	3	2500
Ss_22	ST1	50	CNS	3	0
Ss_22	ST1	50	Nostrils	3	910000
Ss_31	ST1	51	Joint	3	0
Ss_31	ST1	51	Spleen	3	0
Ss_31	ST1	51	Heart	3	0
Ss_31	ST1	51	Lung	3	5300
Ss_31	ST1	51	CNS	3	0
Ss_31	ST1	51	Nostrils	3	3650000
Ss_31	ST1	52	Joint	3	0
Ss_31	ST1	52	Spleen	3	10900
Ss_31	ST1	52	Heart	3	0
Ss_31	ST1	52	Lung	3	0
Ss_31	ST1	52	CNS	3	25800
Ss_31	ST1	52	Nostrils	3	274000
Ss_31	ST1	53	Joint	3	0
Ss_31	ST1	53	Spleen	3	0
Ss_31	ST1	53	Heart	3	0
Ss_31	ST1	53	Lung	3	300
Ss_31	ST1	53	CNS	3	0
Ss_31	ST1	53	Nostrils	3	4.02e+06
Ss_31	ST1	54	Joint	3	0
Ss_31	ST1	54	Spleen	3	0
Ss_31	ST1	54	Heart	3	0
Ss_31	ST1	54	Lung	3	800
Ss_31	ST1	54	CNS	3	0
Ss_31	ST1	54	Nostrils	3	305000
Ss_80	ST1	55	Joint	3	0
Ss_80	ST1	55	Spleen	3	0
Ss_80	ST1	55	Heart	3	0
Ss_80	ST1	55	Lung	3	297000
Ss_80	ST1	55	CNS	3	0
Ss_80	ST1	55	Nostrils	3	100000
Ss_80	ST1	56	Joint	3	0
Ss_80	ST1	56	Spleen	3	0
Ss_80	ST1	56	Heart	3	0
Ss_80	ST1	56	Lung	3	48300
Ss_80	ST1	56	CNS	3	0
Ss_80	ST1	56	Nostrils	3	560000
Ss_80	ST1	57	Joint	3	0
Ss_80	ST1	57	Spleen	3	0
Ss_80	ST1	57	Heart	3	0
Ss_80	ST1	57	Lung	3	1150000
Ss_80	ST1	57	CNS	3	0
Ss_80	ST1	57	Nostrils	3	60000
Ss_80	ST1	58	Joint	3	0
Ss_80	ST1	58	Spleen	3	0
Ss_80	ST1	58	Heart	3	0
Ss_80	ST1	58	Lung	3	10400
Ss_80	ST1	58	CNS	3	0
Ss_80	ST1	58	Nostrils	3	60900
Ss_80	ST1	59	Joint	3	0
Ss_80	ST1	59	Spleen	3	0
Ss_80	ST1	59	Heart	3	0
Ss_80	ST1	59	Lung	3	340000
Ss_80	ST1	59	CNS	3	0
Ss_80	ST1	59	Nostrils	3	120400
Ss_80	ST1	60	Joint	3	0
Ss_80	ST1	60	Spleen	3	0
Ss_80	ST1	60	Heart	3	0
Ss_80	ST1	60	Lung	3	10400
Ss_80	ST1	60	CNS	3	0
Ss_80	ST1	60	Nostrils	3	2320000
Ss_151	ST1	61	Joint	3	100
Ss_151	ST1	61	Spleen	3	4400
Ss_151	ST1	61	Heart	3	6500
Ss_151	ST1	61	Lung	3	1900
Ss_151	ST1	61	CNS	3	100
Ss_151	ST1	61	Nostrils	3	5170000
Ss_151	ST1	62	Joint	3	0
Ss_151	ST1	62	Spleen	3	0
Ss_151	ST1	62	Heart	3	0
Ss_151	ST1	62	Lung	3	0
Ss_151	ST1	62	CNS	3	0
Ss_151	ST1	62	Nostrils	3	49700
Ss_151	ST1	63	Joint	3	0
Ss_151	ST1	63	Spleen	3	0
Ss_151	ST1	63	Heart	3	0
Ss_151	ST1	63	Lung	3	0
Ss_151	ST1	63	CNS	3	0
Ss_151	ST1	63	Nostrils	3	81800
Ss_151	ST1	64	Joint	3	0
Ss_151	ST1	64	Spleen	3	0
Ss_151	ST1	64	Heart	3	0
Ss_151	ST1	64	Lung	3	0
Ss_151	ST1	64	CNS	3	0
Ss_151	ST1	64	Nostrils	3	4630000
Ss_151	ST1	65	Joint	3	400
Ss_151	ST1	65	Spleen	3	2000
Ss_151	ST1	65	Heart	3	300
Ss_151	ST1	65	Lung	3	0
Ss_151	ST1	65	CNS	3	400
Ss_151	ST1	65	Nostrils	3	34800000
Ss_151	ST1	66	Joint	3	0
Ss_151	ST1	66	Spleen	3	0
Ss_151	ST1	66	Heart	3	0
Ss_151	ST1	66	Lung	3	500
Ss_151	ST1	66	CNS	3	700
Ss_151	ST1	66	Nostrils	3	318700
Ss_31	ST1	116	Joint	3	0
Ss_31	ST1	116	Spleen	3	0
Ss_31	ST1	116	Heart	3	0
Ss_31	ST1	116	Lung	3	0
Ss_31	ST1	116	CNS	3	0
Ss_31	ST1	116	Nostrils	3	17900
Ss_84	ST123	7	Joint	3	0
Ss_84	ST123	7	Spleen	3	0
Ss_84	ST123	7	Heart	3	0
Ss_84	ST123	7	Lung	3	0
Ss_84	ST123	7	CNS	3	0
Ss_84	ST123	7	Nostrils	3	218000
Ss_84	ST123	8	Joint	3	34500
Ss_84	ST123	8	Spleen	3	2900
Ss_84	ST123	8	Heart	3	9600
Ss_84	ST123	8	Lung	3	22200
Ss_84	ST123	8	CNS	3	400
Ss_84	ST123	8	Nostrils	3	1810000
Ss_84	ST123	9	Joint	3	0
Ss_84	ST123	9	Spleen	3	0
Ss_84	ST123	9	Heart	3	0
Ss_84	ST123	9	Lung	3	0
Ss_84	ST123	9	CNS	3	0
Ss_84	ST123	9	Nostrils	3	3280000
Ss_84	ST123	10	Joint	3	0
Ss_84	ST123	10	Spleen	3	0
Ss_84	ST123	10	Heart	3	0
Ss_84	ST123	10	Lung	3	126000
Ss_84	ST123	10	CNS	3	0
Ss_84	ST123	10	Nostrils	3	7160000
Ss_84	ST123	11	Joint	3	0
Ss_84	ST123	11	Spleen	3	0
Ss_84	ST123	11	Heart	3	0
Ss_84	ST123	11	Lung	3	0
Ss_84	ST123	11	CNS	3	0
Ss_84	ST123	11	Nostrils	3	352000
Ss_84	ST123	12	Joint	3	100
Ss_84	ST123	12	Spleen	3	6400
Ss_84	ST123	12	Heart	3	20400
Ss_84	ST123	12	Lung	3	1900
Ss_84	ST123	12	CNS	3	0
Ss_84	ST123	12	Nostrils	3	2120000
Ss_100	ST123	13	Joint	3	0
Ss_100	ST123	13	Spleen	3	0
Ss_100	ST123	13	Heart	3	0
Ss_100	ST123	13	Lung	3	0
Ss_100	ST123	13	CNS	3	0
Ss_100	ST123	13	Nostrils	3	234000
Ss_100	ST123	14	Joint	3	0
Ss_100	ST123	14	Spleen	3	0
Ss_100	ST123	14	Heart	3	0
Ss_100	ST123	14	Lung	3	54100
Ss_100	ST123	14	CNS	3	0
Ss_100	ST123	14	Nostrils	3	2170000
Ss_100	ST123	15	Joint	3	0
Ss_100	ST123	15	Spleen	3	0
Ss_100	ST123	15	Heart	3	0
Ss_100	ST123	15	Lung	3	3100
Ss_100	ST123	15	CNS	3	0
Ss_100	ST123	15	Nostrils	3	31000000
Ss_100	ST123	16	Joint	3	0
Ss_100	ST123	16	Spleen	3	100
Ss_100	ST123	16	Heart	3	0
Ss_100	ST123	16	Lung	3	100
Ss_100	ST123	16	CNS	3	0
Ss_100	ST123	16	Nostrils	3	1350000
Ss_100	ST123	17	Joint	3	0
Ss_100	ST123	17	Spleen	3	0
Ss_100	ST123	17	Heart	3	0
Ss_100	ST123	17	Lung	3	508000
Ss_100	ST123	17	CNS	3	0
Ss_100	ST123	17	Nostrils	3	3920000
Ss_100	ST123	18	Joint	3	0
Ss_100	ST123	18	Spleen	3	0
Ss_100	ST123	18	Heart	3	0
Ss_100	ST123	18	Lung	3	0
Ss_100	ST123	18	CNS	3	0
Ss_100	ST123	18	Nostrils	3	3640000
Ss_106	ST123	19	Joint	3	0
Ss_106	ST123	19	Spleen	3	100
Ss_106	ST123	19	Heart	3	0
Ss_106	ST123	19	Lung	3	47900
Ss_106	ST123	19	CNS	3	0
Ss_106	ST123	19	Nostrils	3	1.37e+07
Ss_106	ST123	20	Joint	3	0
Ss_106	ST123	20	Spleen	3	0
Ss_106	ST123	20	Heart	3	0
Ss_106	ST123	20	Lung	3	6000
Ss_106	ST123	20	CNS	3	100
Ss_106	ST123	20	Nostrils	3	6.9e+06
Ss_106	ST123	21	Joint	3	0
Ss_106	ST123	21	Spleen	3	0
Ss_106	ST123	21	Heart	3	0
Ss_106	ST123	21	Lung	3	64200
Ss_106	ST123	21	CNS	3	0
Ss_106	ST123	21	Nostrils	3	10000000
Ss_106	ST123	22	Joint	3	0
Ss_106	ST123	22	Spleen	3	0
Ss_106	ST123	22	Heart	3	0
Ss_106	ST123	22	Lung	3	0
Ss_106	ST123	22	CNS	3	0
Ss_106	ST123	22	Nostrils	3	32500000
Ss_106	ST123	23	Joint	3	0
Ss_106	ST123	23	Spleen	3	0
Ss_106	ST123	23	Heart	3	400
Ss_106	ST123	23	Lung	3	33600
Ss_106	ST123	23	CNS	3	0
Ss_106	ST123	23	Nostrils	3	104000
Ss_106	ST123	24	Joint	3	0
Ss_106	ST123	24	Spleen	3	200
Ss_106	ST123	24	Heart	3	1300
Ss_106	ST123	24	Lung	3	66000
Ss_106	ST123	24	CNS	3	0
Ss_106	ST123	24	Nostrils	3	2570000
Ss_110	ST123	25	Joint	3	0
Ss_110	ST123	25	Spleen	3	0
Ss_110	ST123	25	Heart	3	0
Ss_110	ST123	25	Lung	3	146000
Ss_110	ST123	25	CNS	3	0
Ss_110	ST123	25	Nostrils	3	1450000
Ss_110	ST123	26	Joint	3	2400
Ss_110	ST123	26	Spleen	3	0
Ss_110	ST123	26	Heart	3	0
Ss_110	ST123	26	Lung	3	2240000
Ss_110	ST123	26	CNS	3	32300
Ss_110	ST123	26	Nostrils	3	122000000
Ss_110	ST123	27	Joint	3	0
Ss_110	ST123	27	Spleen	3	0
Ss_110	ST123	27	Heart	3	0
Ss_110	ST123	27	Lung	3	10100
Ss_110	ST123	27	CNS	3	0
Ss_110	ST123	27	Nostrils	3	38400
Ss_110	ST123	28	Joint	3	0
Ss_110	ST123	28	Spleen	3	0
Ss_110	ST123	28	Heart	3	0
Ss_110	ST123	28	Lung	3	86400
Ss_110	ST123	28	CNS	3	200
Ss_110	ST123	28	Nostrils	3	1520000
Ss_110	ST123	29	Joint	3	0
Ss_110	ST123	29	Spleen	3	0
Ss_110	ST123	29	Heart	3	0
Ss_110	ST123	29	Lung	3	15100
Ss_110	ST123	29	CNS	3	0
Ss_110	ST123	29	Nostrils	3	2040000
Ss_110	ST123	30	Joint	3	0
Ss_110	ST123	30	Spleen	3	0
Ss_110	ST123	30	Heart	3	0
Ss_110	ST123	30	Lung	3	0
Ss_110	ST123	30	CNS	3	0
Ss_110	ST123	30	Nostrils	3	14400000
Ss_156	ST123	31	Joint	3	0
Ss_156	ST123	31	Spleen	3	700
Ss_156	ST123	31	Heart	3	0
Ss_156	ST123	31	Lung	3	0
Ss_156	ST123	31	CNS	3	0
Ss_156	ST123	31	Nostrils	3	3390000
Ss_156	ST123	32	Joint	3	0
Ss_156	ST123	32	Spleen	3	0
Ss_156	ST123	32	Heart	3	0
Ss_156	ST123	32	Lung	3	16500
Ss_156	ST123	32	CNS	3	400
Ss_156	ST123	32	Nostrils	3	1540000
Ss_156	ST123	33	Joint	3	0
Ss_156	ST123	33	Spleen	3	0
Ss_156	ST123	33	Heart	3	0
Ss_156	ST123	33	Lung	3	0
Ss_156	ST123	33	CNS	3	0
Ss_156	ST123	33	Nostrils	3	230000
Ss_156	ST123	34	Joint	3	0
Ss_156	ST123	34	Spleen	3	0
Ss_156	ST123	34	Heart	3	0
Ss_156	ST123	34	Lung	3	0
Ss_156	ST123	34	CNS	3	0
Ss_156	ST123	34	Nostrils	3	363000
Ss_156	ST123	35	Joint	3	0
Ss_156	ST123	35	Spleen	3	0
Ss_156	ST123	35	Heart	3	0
Ss_156	ST123	35	Lung	3	30400
Ss_156	ST123	35	CNS	3	0
Ss_156	ST123	35	Nostrils	3	3280000
Ss_156	ST123	36	Joint	3	0
Ss_156	ST123	36	Spleen	3	0
Ss_156	ST123	36	Heart	3	0
Ss_156	ST123	36	Lung	3	13200
Ss_156	ST123	36	CNS	3	0
Ss_156	ST123	36	Nostrils	3	1210000
Ss_02	ST1	103	Joint	7	0
Ss_02	ST1	103	Spleen	7	0
Ss_02	ST1	103	Heart	7	0
Ss_02	ST1	103	Lung	7	7200
Ss_02	ST1	103	CNS	7	0
Ss_02	ST1	103	Nostrils	7	329000
Ss_02	ST1	104	Joint	7	0
Ss_02	ST1	104	Spleen	7	0
Ss_02	ST1	104	Heart	7	0
Ss_02	ST1	104	Lung	7	0
Ss_02	ST1	104	CNS	7	0
Ss_02	ST1	104	Nostrils	7	1300
Ss_02	ST1	105	Joint	7	0
Ss_02	ST1	105	Spleen	7	0
Ss_02	ST1	105	Heart	7	0
Ss_02	ST1	105	Lung	7	0
Ss_02	ST1	105	CNS	7	0
Ss_02	ST1	105	Nostrils	7	100
Ss_02	ST1	106	Joint	7	0
Ss_02	ST1	106	Spleen	7	0
Ss_02	ST1	106	Heart	7	0
Ss_02	ST1	106	Lung	7	0
Ss_02	ST1	106	CNS	7	0
Ss_02	ST1	106	Nostrils	7	265200
Ss_02	ST1	107	Joint	7	0
Ss_02	ST1	107	Spleen	7	0
Ss_02	ST1	107	Heart	7	0
Ss_02	ST1	107	Lung	7	0
Ss_02	ST1	107	CNS	7	0
Ss_02	ST1	107	Nostrils	7	0
Ss_02	ST1	108	Joint	7	0
Ss_02	ST1	108	Spleen	7	0
Ss_02	ST1	108	Heart	7	0
Ss_02	ST1	108	Lung	7	0
Ss_02	ST1	108	CNS	7	0
Ss_02	ST1	108	Nostrils	7	3100
Ss_22	ST1	109	Joint	7	0
Ss_22	ST1	109	Spleen	7	0
Ss_22	ST1	109	Heart	7	0
Ss_22	ST1	109	Lung	7	0
Ss_22	ST1	109	CNS	7	0
Ss_22	ST1	109	Nostrils	7	172000
Ss_22	ST1	110	Joint	7	100
Ss_22	ST1	110	Spleen	7	0
Ss_22	ST1	110	Heart	7	0
Ss_22	ST1	110	Lung	7	900
Ss_22	ST1	110	CNS	7	15100
Ss_22	ST1	110	Nostrils	7	352000
Ss_22	ST1	111	Joint	7	200
Ss_22	ST1	111	Spleen	7	0
Ss_22	ST1	111	Heart	7	0
Ss_22	ST1	111	Lung	7	0
Ss_22	ST1	111	CNS	7	0
Ss_22	ST1	111	Nostrils	7	120000
Ss_22	ST1	112	Joint	7	0
Ss_22	ST1	112	Spleen	7	0
Ss_22	ST1	112	Heart	7	0
Ss_22	ST1	112	Lung	7	0
Ss_22	ST1	112	CNS	7	0
Ss_22	ST1	112	Nostrils	7	2230000
Ss_22	ST1	113	Joint	7	500
Ss_22	ST1	113	Spleen	7	0
Ss_22	ST1	113	Heart	7	0
Ss_22	ST1	113	Lung	7	20600
Ss_22	ST1	113	CNS	7	0
Ss_22	ST1	113	Nostrils	7	121000
Ss_22	ST1	114	Joint	7	100
Ss_22	ST1	114	Spleen	7	0
Ss_22	ST1	114	Heart	7	0
Ss_22	ST1	114	Lung	7	4600
Ss_22	ST1	114	CNS	7	0
Ss_22	ST1	114	Nostrils	7	226000
Ss_22	ST1	115	Joint	7	0
Ss_22	ST1	115	Spleen	7	100
Ss_22	ST1	115	Heart	7	0
Ss_22	ST1	115	Lung	7	36100
Ss_22	ST1	115	CNS	7	0
Ss_22	ST1	115	Nostrils	7	228000
Ss_31	ST1	117	Joint	7	0
Ss_31	ST1	117	Spleen	7	0
Ss_31	ST1	117	Heart	7	0
Ss_31	ST1	117	Lung	7	2700
Ss_31	ST1	117	CNS	7	0
Ss_31	ST1	117	Nostrils	7	116000
Ss_31	ST1	118	Joint	7	0
Ss_31	ST1	118	Spleen	7	0
Ss_31	ST1	118	Heart	7	0
Ss_31	ST1	118	Lung	7	27300
Ss_31	ST1	118	CNS	7	0
Ss_31	ST1	118	Nostrils	7	132000
Ss_31	ST1	119	Joint	7	500
Ss_31	ST1	119	Spleen	7	0
Ss_31	ST1	119	Heart	7	200
Ss_31	ST1	119	Lung	7	17200
Ss_31	ST1	119	CNS	7	0
Ss_31	ST1	119	Nostrils	7	14000
Ss_31	ST1	120	Joint	7	100
Ss_31	ST1	120	Spleen	7	0
Ss_31	ST1	120	Heart	7	0
Ss_31	ST1	120	Lung	7	24200
Ss_31	ST1	120	CNS	7	0
Ss_31	ST1	120	Nostrils	7	447000
Ss_80	ST1	121	Joint	7	0
Ss_80	ST1	121	Spleen	7	0
Ss_80	ST1	121	Heart	7	0
Ss_80	ST1	121	Lung	7	800
Ss_80	ST1	121	CNS	7	0
Ss_80	ST1	121	Nostrils	7	157000
Ss_80	ST1	122	Joint	7	0
Ss_80	ST1	122	Spleen	7	0
Ss_80	ST1	122	Heart	7	0
Ss_80	ST1	122	Lung	7	162000
Ss_80	ST1	122	CNS	7	0
Ss_80	ST1	122	Nostrils	7	3690000
Ss_80	ST1	123	Joint	7	100
Ss_80	ST1	123	Spleen	7	0
Ss_80	ST1	123	Heart	7	0
Ss_80	ST1	123	Lung	7	63000
Ss_80	ST1	123	CNS	7	0
Ss_80	ST1	123	Nostrils	7	99000
Ss_80	ST1	124	Joint	7	0
Ss_80	ST1	124	Spleen	7	0
Ss_80	ST1	124	Heart	7	0
Ss_80	ST1	124	Lung	7	222400
Ss_80	ST1	124	CNS	7	0
Ss_80	ST1	124	Nostrils	7	880000
Ss_80	ST1	125	Joint	7	300
Ss_80	ST1	125	Spleen	7	0
Ss_80	ST1	125	Heart	7	300
Ss_80	ST1	125	Lung	7	13000
Ss_80	ST1	125	CNS	7	0
Ss_80	ST1	125	Nostrils	7	337000
Ss_80	ST1	126	Joint	7	0
Ss_80	ST1	126	Spleen	7	0
Ss_80	ST1	126	Heart	7	0
Ss_80	ST1	126	Lung	7	139000
Ss_80	ST1	126	CNS	7	0
Ss_80	ST1	126	Nostrils	7	441000
Ss_151	ST1	127	Joint	7	0
Ss_151	ST1	127	Spleen	7	100
Ss_151	ST1	127	Heart	7	0
Ss_151	ST1	127	Lung	7	0
Ss_151	ST1	127	CNS	7	0
Ss_151	ST1	127	Nostrils	7	12600
Ss_151	ST1	128	Joint	7	0
Ss_151	ST1	128	Spleen	7	1500
Ss_151	ST1	128	Heart	7	0
Ss_151	ST1	128	Lung	7	2900
Ss_151	ST1	128	CNS	7	0
Ss_151	ST1	128	Nostrils	7	1100
Ss_151	ST1	129	Joint	7	0
Ss_151	ST1	129	Spleen	7	0
Ss_151	ST1	129	Heart	7	0
Ss_151	ST1	129	Lung	7	6500
Ss_151	ST1	129	CNS	7	0
Ss_151	ST1	129	Nostrils	7	2200
Ss_151	ST1	130	Joint	7	0
Ss_151	ST1	130	Spleen	7	0
Ss_151	ST1	130	Heart	7	0
Ss_151	ST1	130	Lung	7	0
Ss_151	ST1	130	CNS	7	0
Ss_151	ST1	130	Nostrils	7	400
Ss_151	ST1	131	Joint	7	0
Ss_151	ST1	131	Spleen	7	0
Ss_151	ST1	131	Heart	7	0
Ss_151	ST1	131	Lung	7	0
Ss_151	ST1	131	CNS	7	0
Ss_151	ST1	131	Nostrils	7	6400
Ss_151	ST1	132	Joint	7	0
Ss_151	ST1	132	Spleen	7	0
Ss_151	ST1	132	Heart	7	0
Ss_151	ST1	132	Lung	7	0
Ss_151	ST1	132	CNS	7	0
Ss_151	ST1	132	Nostrils	7	200
Ss_84	ST123	73	Joint	7	0
Ss_84	ST123	73	Spleen	7	0
Ss_84	ST123	73	Heart	7	0
Ss_84	ST123	73	Lung	7	0
Ss_84	ST123	73	CNS	7	0
Ss_84	ST123	73	Nostrils	7	38500
Ss_84	ST123	74	Joint	7	0
Ss_84	ST123	74	Spleen	7	0
Ss_84	ST123	74	Heart	7	0
Ss_84	ST123	74	Lung	7	0
Ss_84	ST123	74	CNS	7	0
Ss_84	ST123	74	Nostrils	7	130100
Ss_84	ST123	75	Joint	7	0
Ss_84	ST123	75	Spleen	7	0
Ss_84	ST123	75	Heart	7	0
Ss_84	ST123	75	Lung	7	0
Ss_84	ST123	75	CNS	7	0
Ss_84	ST123	75	Nostrils	7	290000
Ss_84	ST123	76	Joint	7	0
Ss_84	ST123	76	Spleen	7	0
Ss_84	ST123	76	Heart	7	0
Ss_84	ST123	76	Lung	7	700
Ss_84	ST123	76	CNS	7	0
Ss_84	ST123	76	Nostrils	7	46600
Ss_84	ST123	77	Joint	7	0
Ss_84	ST123	77	Spleen	7	0
Ss_84	ST123	77	Heart	7	6400
Ss_84	ST123	77	Lung	7	0
Ss_84	ST123	77	CNS	7	0
Ss_84	ST123	77	Nostrils	7	205000
Ss_84	ST123	78	Joint	7	0
Ss_84	ST123	78	Spleen	7	0
Ss_84	ST123	78	Heart	7	0
Ss_84	ST123	78	Lung	7	0
Ss_84	ST123	78	CNS	7	0
Ss_84	ST123	78	Nostrils	7	2670000
Ss_100	ST123	79	Joint	7	0
Ss_100	ST123	79	Spleen	7	0
Ss_100	ST123	79	Heart	7	0
Ss_100	ST123	79	Lung	7	0
Ss_100	ST123	79	CNS	7	0
Ss_100	ST123	79	Nostrils	7	1580000
Ss_100	ST123	80	Joint	7	0
Ss_100	ST123	80	Spleen	7	0
Ss_100	ST123	80	Heart	7	300
Ss_100	ST123	80	Lung	7	205600
Ss_100	ST123	80	CNS	7	0
Ss_100	ST123	80	Nostrils	7	4530000
Ss_100	ST123	81	Joint	7	0
Ss_100	ST123	81	Spleen	7	0
Ss_100	ST123	81	Heart	7	0
Ss_100	ST123	81	Lung	7	0
Ss_100	ST123	81	CNS	7	0
Ss_100	ST123	81	Nostrils	7	5020000
Ss_100	ST123	82	Joint	7	0
Ss_100	ST123	82	Spleen	7	0
Ss_100	ST123	82	Heart	7	0
Ss_100	ST123	82	Lung	7	0
Ss_100	ST123	82	CNS	7	0
Ss_100	ST123	82	Nostrils	7	12400
Ss_100	ST123	83	Joint	7	0
Ss_100	ST123	83	Spleen	7	0
Ss_100	ST123	83	Heart	7	0
Ss_100	ST123	83	Lung	7	3000
Ss_100	ST123	83	CNS	7	0
Ss_100	ST123	83	Nostrils	7	730000
Ss_100	ST123	84	Joint	7	0
Ss_100	ST123	84	Spleen	7	0
Ss_100	ST123	84	Heart	7	0
Ss_100	ST123	84	Lung	7	900
Ss_100	ST123	84	CNS	7	0
Ss_100	ST123	84	Nostrils	7	760000
Ss_106	ST123	85	Joint	7	0
Ss_106	ST123	85	Spleen	7	0
Ss_106	ST123	85	Heart	7	0
Ss_106	ST123	85	Lung	7	14700
Ss_106	ST123	85	CNS	7	0
Ss_106	ST123	85	Nostrils	7	1360000
Ss_106	ST123	86	Joint	7	0
Ss_106	ST123	86	Spleen	7	0
Ss_106	ST123	86	Heart	7	0
Ss_106	ST123	86	Lung	7	2000
Ss_106	ST123	86	CNS	7	0
Ss_106	ST123	86	Nostrils	7	146000
Ss_106	ST123	87	Joint	7	0
Ss_106	ST123	87	Spleen	7	0
Ss_106	ST123	87	Heart	7	0
Ss_106	ST123	87	Lung	7	100
Ss_106	ST123	87	CNS	7	0
Ss_106	ST123	87	Nostrils	7	2600
Ss_106	ST123	88	Joint	7	0
Ss_106	ST123	88	Spleen	7	0
Ss_106	ST123	88	Heart	7	0
Ss_106	ST123	88	Lung	7	283200
Ss_106	ST123	88	CNS	7	0
Ss_106	ST123	88	Nostrils	7	416200
Ss_106	ST123	89	Joint	7	0
Ss_106	ST123	89	Spleen	7	0
Ss_106	ST123	89	Heart	7	0
Ss_106	ST123	89	Lung	7	0
Ss_106	ST123	89	CNS	7	0
Ss_106	ST123	89	Nostrils	7	16500
Ss_106	ST123	90	Joint	7	0
Ss_106	ST123	90	Spleen	7	0
Ss_106	ST123	90	Heart	7	0
Ss_106	ST123	90	Lung	7	0
Ss_106	ST123	90	CNS	7	0
Ss_106	ST123	90	Nostrils	7	500
Ss_110	ST123	91	Joint	7	0
Ss_110	ST123	91	Spleen	7	0
Ss_110	ST123	91	Heart	7	0
Ss_110	ST123	91	Lung	7	44400
Ss_110	ST123	91	CNS	7	0
Ss_110	ST123	91	Nostrils	7	1500000
Ss_110	ST123	92	Joint	7	0
Ss_110	ST123	92	Spleen	7	0
Ss_110	ST123	92	Heart	7	0
Ss_110	ST123	92	Lung	7	0
Ss_110	ST123	92	CNS	7	0
Ss_110	ST123	92	Nostrils	7	3980000
Ss_110	ST123	93	Joint	7	0
Ss_110	ST123	93	Spleen	7	0
Ss_110	ST123	93	Heart	7	0
Ss_110	ST123	93	Lung	7	17300
Ss_110	ST123	93	CNS	7	0
Ss_110	ST123	93	Nostrils	7	1950000
Ss_110	ST123	94	Joint	7	0
Ss_110	ST123	94	Spleen	7	0
Ss_110	ST123	94	Heart	7	0
Ss_110	ST123	94	Lung	7	1100
Ss_110	ST123	94	CNS	7	0
Ss_110	ST123	94	Nostrils	7	66300
Ss_110	ST123	95	Joint	7	0
Ss_110	ST123	95	Spleen	7	0
Ss_110	ST123	95	Heart	7	0
Ss_110	ST123	95	Lung	7	0
Ss_110	ST123	95	CNS	7	0
Ss_110	ST123	95	Nostrils	7	2270000
Ss_110	ST123	96	Joint	7	0
Ss_110	ST123	96	Spleen	7	0
Ss_110	ST123	96	Heart	7	0
Ss_110	ST123	96	Lung	7	33800
Ss_110	ST123	96	CNS	7	0
Ss_110	ST123	96	Nostrils	7	2980000
Ss_156	ST123	97	Joint	7	0
Ss_156	ST123	97	Spleen	7	0
Ss_156	ST123	97	Heart	7	0
Ss_156	ST123	97	Lung	7	1800
Ss_156	ST123	97	CNS	7	0
Ss_156	ST123	97	Nostrils	7	115100
Ss_156	ST123	98	Joint	7	0
Ss_156	ST123	98	Spleen	7	0
Ss_156	ST123	98	Heart	7	0
Ss_156	ST123	98	Lung	7	600
Ss_156	ST123	98	CNS	7	0
Ss_156	ST123	98	Nostrils	7	512000
Ss_156	ST123	99	Joint	7	200
Ss_156	ST123	99	Spleen	7	0
Ss_156	ST123	99	Heart	7	100
Ss_156	ST123	99	Lung	7	100
Ss_156	ST123	99	CNS	7	0
Ss_156	ST123	99	Nostrils	7	0
Ss_156	ST123	100	Joint	7	0
Ss_156	ST123	100	Spleen	7	0
Ss_156	ST123	100	Heart	7	1100
Ss_156	ST123	100	Lung	7	0
Ss_156	ST123	100	CNS	7	51300
Ss_156	ST123	100	Nostrils	7	0
Ss_156	ST123	101	Joint	7	0
Ss_156	ST123	101	Spleen	7	0
Ss_156	ST123	101	Heart	7	6100
Ss_156	ST123	101	Lung	7	0
Ss_156	ST123	101	CNS	7	0
Ss_156	ST123	101	Nostrils	7	19200
Ss_156	ST123	102	Joint	7	0
Ss_156	ST123	102	Spleen	7	0
Ss_156	ST123	102	Heart	7	0
Ss_156	ST123	102	Lung	7	22600
Ss_156	ST123	102	CNS	7	0
Ss_156	ST123	102	Nostrils	7	63500
